# Supplementary material for: 1,4-Bis(iodo­meth­yl)benzene
Source: Acta Crystallogr Sect E Struct Rep Online. 2009 Jun 13;65(Pt 7):o1573–4. doi: 10.1107/S1600536809021151 (PMC2969495; doi:10.1107/S1600536809021151)
Supplement: Supplementary file 2 [file e-65-o1573-Isup2.hkl]

# 
# h,k,l, Fc-squared, Fo-squared, sigma(Fo-squared) and status flag 
# 
data_I
_shelx_title ' jm614 in P2(1)/c' 
_shelx_refln_list_code          4 
_shelx_F_calc_maximum      204.47 
_exptl_crystal_F_000       324.00 
_reflns_d_resolution_high  0.6454 
 
loop_ 
 _symmetry_equiv_pos_as_xyz 
 'x, y, z' 
 '-x, y+1/2, -z+1/2' 
 '-x, -y, -z' 
 'x, -y-1/2, z-1/2' 
 
_cell_length_a     9.0978 
_cell_length_b     4.5982 
_cell_length_c    11.2793 
_cell_angle_alpha  90.000 
_cell_angle_beta   99.808 
_cell_angle_gamma  90.000 
 
_shelx_F_squared_multiplier     1.000 
 
loop_ 
 _refln_index_h 
 _refln_index_k 
 _refln_index_l 
 _refln_F_squared_calc 
 _refln_F_squared_meas 
 _refln_F_squared_sigma 
 _refln_observed_status 
   2   0   0       27.77       52.84      2.80 o 
   3   0   0    10661.65    11172.24    133.79 o 
   4   0   0    22214.13    21734.83    532.98 o 
   5   0   0    12191.45    12825.17    180.31 o 
   6   0   0      494.32      552.71     13.82 o 
   7   0   0     1498.78     1610.47     29.69 o 
   8   0   0    12665.25    12761.83    227.14 o 
   9   0   0     4750.07     4916.12     94.63 o 
  10   0   0      418.04      460.20     16.69 o 
  11   0   0      471.01      442.58     20.40 o 
  12   0   0     2745.59     2746.00     53.21 o 
  13   0   0     1930.24     1949.57     41.76 o 
   1   1   0     6949.42     7095.28     71.08 o 
   2   1   0     6558.72     6613.17     65.98 o 
   3   1   0     2564.43     2625.92     28.81 o 
   4   1   0       95.49      108.77      5.52 o 
   5   1   0     1384.96     1450.41     20.16 o 
   6   1   0     2016.63     2034.46     26.50 o 
   7   1   0     3013.65     2999.54     43.76 o 
   8   1   0       84.38       89.43      5.21 o 
   9   1   0      402.28      421.41     10.99 o 
  10   1   0     1171.55     1179.09     20.36 o 
  11   1   0      584.94      595.97     13.50 o 
  12   1   0      114.24      126.00      7.97 o 
  13   1   0       81.32       85.09      9.08 o 
   0   2   0     5460.94     5505.52     56.50 o 
   1   2   0     4225.69     4290.62     33.09 o 
   2   2   0        0.10        0.95      0.61 o 
   3   2   0     1004.08      969.23     12.80 o 
   4   2   0     6789.47     7013.69     88.20 o 
   5   2   0     2312.08     2252.43     36.09 o 
   6   2   0      111.76      124.66      4.80 o 
   7   2   0      766.14      739.69     13.73 o 
   8   2   0     1635.88     1623.27     26.68 o 
   9   2   0     1439.18     1399.43     24.47 o 
  10   2   0       97.89      105.50      7.51 o 
  11   2   0       46.57       43.46      7.26 o 
  12   2   0      773.36      752.37     24.04 o 
  13   2   0      593.88      610.90     28.79 o 
   1   3   0     5930.86     6025.79     61.83 o 
   2   3   0    14252.04    14192.78    158.41 o 
   3   3   0     7928.04     7797.87     90.52 o 
   4   3   0      152.12      150.74      5.09 o 
   5   3   0     2960.27     2951.15     42.19 o 
   6   3   0     8244.55     8178.74    114.60 o 
   7   3   0     4460.60     4438.48     56.15 o 
   8   3   0      353.33      344.80     10.54 o 
   9   3   0      789.21      806.05     18.23 o 
  10   3   0     2830.78     2735.67     50.64 o 
  11   3   0     2406.83     2480.61     52.98 o 
  12   3   0      259.15      261.89     28.94 o 
   0   4   0     1747.94     1765.01     32.87 o 
   1   4   0      750.90      738.79     11.68 o 
   2   4   0        3.34        6.31      2.90 o 
   3   4   0      504.54      502.15     11.31 o 
   4   4   0     1288.43     1289.44     22.63 o 
   5   4   0      584.36      569.05     14.19 o 
   6   4   0       55.92       59.43      4.96 o 
   7   4   0      217.79      212.67      8.29 o 
   8   4   0      684.66      668.20     17.04 o 
   9   4   0      317.75      305.21     14.31 o 
  10   4   0       43.50       43.84      7.75 o 
   1   5   0      386.49      383.10     10.89 o 
   2   5   0     2522.40     2553.55     39.88 o 
   3   5   0      848.37      816.94     17.10 o 
   4   5   0       16.62       17.16      3.35 o 
   5   5   0      243.48      247.28      9.12 o 
   6   5   0     1693.40     1663.48     30.62 o 
   7   5   0      447.52      453.01     13.87 o 
   8   5   0       51.09       55.36      7.50 o 
   0   6   0     1883.13     1963.91     49.79 o 
   1   6   0     1863.99     1833.26     47.39 o 
   2   6   0       17.04       24.77      4.93 o 
   3   6   0      981.95      994.11     21.16 o 
   4   6   0     2396.70     2424.70     40.97 o 
   5   6   0     1440.37     1500.74     33.24 o 
   6   6   0       65.21       64.29      8.02 o 
   7   6   0      606.43      645.92     35.04 o 
   1   7   0       62.21       79.09     16.70 o 
 -13   1   1     1036.41     1039.17     25.96 o 
 -12   1   1       97.03      107.00      9.89 o 
 -11   1   1     1600.83     1614.94     25.97 o 
 -10   1   1     4221.63     4232.62     55.30 o 
  -9   1   1     2988.11     3066.24     41.80 o 
  -8   1   1      769.80      794.73     14.52 o 
  -7   1   1     3037.90     3081.81     47.78 o 
  -6   1   1     8902.61     9059.70    111.38 o 
  -5   1   1    10396.50    10471.32    121.20 o 
  -4   1   1     4364.04     4648.75     49.76 o 
  -3   1   1     4623.36     4905.88     58.66 o 
  -2   1   1    23879.43    23177.12    210.52 o 
  -1   1   1    14294.55    14012.00    145.95 o 
   0   1   1    10563.85    10732.11     70.99 o 
   1   1   1     2526.17     2718.32     20.94 o 
   2   1   1    14852.66    14703.17    126.33 o 
   3   1   1    15148.42    14973.88    161.54 o 
   4   1   1     8021.89     8463.52     94.28 o 
   5   1   1      201.65      238.25      5.19 o 
   6   1   1     6982.33     6915.45     78.96 o 
   7   1   1     6308.15     6212.04     82.60 o 
   8   1   1     3622.67     3624.14     51.24 o 
   9   1   1        5.71        6.79      2.54 o 
  10   1   1     1714.70     1736.82     29.37 o 
  11   1   1     2259.95     2279.11     34.05 o 
  12   1   1     1611.76     1624.09     27.01 o 
  13   1   1       59.33       66.06      7.08 o 
 -13   2   1      488.93      515.43     20.48 o 
 -12   2   1     2117.10     2189.31     50.25 o 
 -11   2   1     1806.71     1850.09     34.31 o 
 -10   2   1       45.75       45.42      5.09 o 
  -9   2   1     1361.82     1341.79     21.71 o 
  -8   2   1     4782.52     4665.53     58.67 o 
  -7   2   1     4841.46     4767.51     59.05 o 
  -6   2   1      713.82      754.60     12.41 o 
  -5   2   1     1253.26     1255.08     17.59 o 
  -4   2   1    10920.89    11004.83    124.21 o 
  -3   2   1    14044.13    14050.13    173.60 o 
  -2   2   1     1753.82     1717.40     16.27 o 
  -1   2   1     1530.44     1567.71     13.82 o 
   0   2   1    13911.98    14225.15    114.55 o 
   1   2   1    11757.39    11820.47    102.80 o 
   2   2   1     4102.51     4184.28     45.70 o 
   3   2   1       72.10       68.53      2.56 o 
   4   2   1     6946.33     6940.83     84.68 o 
   5   2   1    10864.04    11037.41    133.83 o 
   6   2   1     2382.10     2441.74     34.54 o 
   7   2   1        2.44        5.03      2.12 o 
   8   2   1     2917.94     2842.76     45.59 o 
   9   2   1     3037.47     2993.10     55.15 o 
  10   2   1     1555.07     1573.01     26.79 o 
  11   2   1       75.32       79.75      7.68 o 
  12   2   1      589.16      569.62     18.49 o 
 -12   3   1        1.03        6.80      7.55 o 
 -11   3   1        9.06       11.27      4.78 o 
 -10   3   1        2.54        2.16      3.59 o 
  -9   3   1      107.85      100.01      6.92 o 
  -8   3   1        2.35       -0.56      2.25 o 
  -7   3   1        0.55        5.81      2.20 o 
  -6   3   1      241.62      232.59      6.11 o 
  -5   3   1        2.09       10.35      2.28 o 
  -4   3   1        0.76        0.60      0.99 o 
  -3   3   1        8.90       12.71      1.53 o 
  -2   3   1        3.12        5.34      1.31 o 
  -1   3   1      250.20      265.61      5.13 o 
   0   3   1       10.50        8.15      1.01 o 
   1   3   1       52.04       62.12      2.38 o 
   2   3   1      513.28      522.56      9.83 o 
   3   3   1        7.92        6.78      1.56 o 
   4   3   1        0.27        5.31      1.55 o 
   5   3   1        4.59        5.12      1.92 o 
   6   3   1        3.57        6.03      2.91 o 
   7   3   1       42.32       46.13      8.29 o 
   8   3   1       15.35       19.05      4.07 o 
   9   3   1       34.46       34.67      4.50 o 
  10   3   1       75.34       77.60      7.45 o 
  11   3   1       14.27       12.55      5.28 o 
 -11   4   1      844.84      868.49     45.01 o 
 -10   4   1      176.52      176.40     12.22 o 
  -9   4   1      873.59      881.28     24.68 o 
  -8   4   1     3194.86     3148.35     46.58 o 
  -7   4   1     2756.53     2781.42     44.80 o 
  -6   4   1      567.47      560.76     14.28 o 
  -5   4   1     1603.38     1577.53     25.67 o 
  -4   4   1     4927.98     4827.37     64.07 o 
  -3   4   1     3909.75     3862.76     47.76 o 
  -2   4   1     2395.91     2395.90     31.34 o 
  -1   4   1      804.32      829.88     12.60 o 
   0   4   1     5655.18     5704.81     65.48 o 
   1   4   1     7106.42     7155.40     87.70 o 
   2   4   1     2292.08     2261.41     34.55 o 
   3   4   1      304.50      311.88      8.50 o 
   4   4   1     4219.17     4120.33     59.62 o 
   5   4   1     3053.67     3074.41     46.90 o 
   6   4   1     2666.59     2577.73     41.41 o 
   7   4   1       10.29       19.12      6.19 o 
   8   4   1     1275.16     1282.80     33.22 o 
   9   4   1     2485.34     2470.53     44.36 o 
  10   4   1     1076.93     1045.80     35.90 o 
 -10   5   1      803.71      809.94     43.93 o 
  -9   5   1     1243.34     1330.29     51.67 o 
  -8   5   1       54.16       52.25      7.38 o 
  -7   5   1      324.09      335.79     13.71 o 
  -6   5   1     2496.65     2486.77     41.39 o 
  -5   5   1     1608.91     1604.42     28.84 o 
  -4   5   1      349.52      364.38     10.60 o 
  -3   5   1      446.60      439.36     11.48 o 
  -2   5   1     1806.24     1838.69     27.73 o 
  -1   5   1     3698.03     3726.74     50.51 o 
   0   5   1      717.27      740.59     14.40 o 
   1   5   1      101.54      106.42      6.08 o 
   2   5   1     2738.70     2670.62     41.53 o 
   3   5   1     2534.35     2541.87     40.23 o 
   4   5   1      801.03      798.79     18.85 o 
   5   5   1       41.40       45.79      4.80 o 
   6   5   1      799.14      826.85     28.02 o 
   7   5   1     1805.18     1803.25     33.66 o 
   8   5   1      748.66      734.98     28.45 o 
  -7   6   1        1.55        2.91      7.28 o 
  -6   6   1       50.89       56.61      8.78 o 
  -5   6   1       39.90       33.99      8.61 o 
  -4   6   1       48.88       52.26      8.17 o 
  -3   6   1       26.17       32.58      7.62 o 
  -2   6   1       38.68       33.93      5.50 o 
  -1   6   1       34.75       36.91      6.38 o 
   0   6   1       84.85       73.73     14.10 o 
   1   6   1        1.38        4.98      5.09 o 
   2   6   1      123.24      109.85     10.43 o 
   3   6   1       10.96        9.33      5.11 o 
   4   6   1       26.04       25.13      4.86 o 
   5   6   1       36.14       49.98      6.19 o 
   6   6   1       34.79       39.36      8.58 o 
 -13   0   2      196.41      212.03     14.99 o 
 -12   0   2     2127.25     2129.04     62.12 o 
 -11   0   2     4474.62     4439.08     88.66 o 
 -10   0   2     2495.51     2456.52     53.39 o 
  -9   0   2      192.30      192.52      8.44 o 
  -8   0   2     2858.96     2863.60     51.04 o 
  -7   0   2    17584.84    17121.64    265.12 o 
  -6   0   2     8219.56     8127.89    129.16 o 
  -5   0   2       26.16       36.84      3.79 o 
  -4   0   2     8475.75     8777.28    133.36 o 
  -3   0   2    26533.39    25078.13    438.03 o 
  -2   0   2    22146.91    21259.10    244.12 o 
  -1   0   2      248.30      267.94      4.55 o 
   0   0   2     1744.26     1787.94     39.87 o 
   1   0   2    41808.53    36228.13    700.27 o 
   2   0   2    31906.19    29891.15    934.02 o 
   3   0   2      890.50      873.10     16.84 o 
   4   0   2     2473.86     2425.13     41.24 o 
   5   0   2    13972.30    13969.06    218.81 o 
   6   0   2    10813.34    10870.19    175.58 o 
   7   0   2     1885.58     1877.96     34.97 o 
   8   0   2      244.70      256.42     11.22 o 
   9   0   2     4242.72     4169.14     82.31 o 
  10   0   2     5571.41     5722.55    126.05 o 
  11   0   2      775.36      793.85     26.08 o 
  12   0   2       26.23       22.36      5.50 o 
  13   0   2     1230.27     1263.91     35.33 o 
 -13   1   2      532.24      509.03     15.69 o 
 -12   1   2      191.98      195.49      9.01 o 
 -11   1   2       16.38       13.19      3.48 o 
 -10   1   2      808.72      827.74     15.96 o 
  -9   1   2     1129.37     1162.08     25.18 o 
  -8   1   2     1647.19     1659.98     24.64 o 
  -7   1   2        0.60        4.97      2.08 o 
  -6   1   2     1954.75     1998.68     27.08 o 
  -5   1   2     4852.94     4848.77     57.09 o 
  -4   1   2     1702.34     1644.94     19.91 o 
  -3   1   2      224.45      231.70      3.71 o 
  -2   1   2     3506.83     3789.51     35.50 o 
  -1   1   2     1578.13     1594.26     14.03 o 
   0   1   2    11711.14    11964.49     89.11 o 
   1   1   2      469.39      497.42      6.50 o 
   2   1   2     1281.93     1336.85     12.66 o 
   3   1   2     6028.12     6308.12     73.56 o 
   4   1   2     2671.12     2682.44     35.58 o 
   5   1   2      717.94      757.95     11.53 o 
   6   1   2      684.16      682.97     10.56 o 
   7   1   2      706.13      720.36     17.04 o 
   8   1   2     2267.75     2218.20     31.66 o 
   9   1   2      384.68      397.64     12.45 o 
  10   1   2       50.10       55.20      5.14 o 
  11   1   2      569.23      599.45     14.77 o 
  12   1   2      530.43      545.77     13.28 o 
  13   1   2      174.91      189.58     13.64 o 
 -13   2   2       50.92       50.85      8.41 o 
 -12   2   2      376.25      383.83     13.47 o 
 -11   2   2     1492.75     1506.97     33.19 o 
 -10   2   2      488.90      479.21     12.75 o 
  -9   2   2       31.81       29.00      3.79 o 
  -8   2   2     1410.23     1355.73     22.68 o 
  -7   2   2     2207.49     2246.21     28.00 o 
  -6   2   2     2217.19     2240.28     28.99 o 
  -5   2   2        2.89        5.41      1.11 o 
  -4   2   2     1121.80     1116.77     13.92 o 
  -3   2   2     6421.15     6581.21     61.59 o 
  -2   2   2     5180.01     5382.04     56.98 o 
  -1   2   2       46.27       50.08      3.13 o 
   0   2   2     2280.25     2375.34     19.31 o 
   1   2   2     4310.62     4287.38     39.08 o 
   2   2   2     5026.41     5135.73     52.81 o 
   3   2   2      362.13      354.67      5.50 o 
   4   2   2      487.15      485.91      8.10 o 
   5   2   2     2401.87     2470.25     33.99 o 
   6   2   2     3678.45     3684.39     49.09 o 
   7   2   2      307.95      297.43      7.64 o 
   8   2   2      191.04      199.16      7.31 o 
   9   2   2      810.66      825.77     17.85 o 
  10   2   2     1055.90     1036.91     20.28 o 
  11   2   2      284.26      304.52     11.92 o 
  12   2   2       19.93        8.57      5.41 o 
 -12   3   2      826.06      841.82     27.49 o 
 -11   3   2       85.62       93.30      8.63 o 
 -10   3   2     2113.27     2074.62     47.79 o 
  -9   3   2     4793.16     4730.89     72.24 o 
  -8   3   2     2593.34     2603.68     43.16 o 
  -7   3   2        3.82        1.07      2.54 o 
  -6   3   2     3730.53     3914.00     49.44 o 
  -5   3   2     9169.54     9193.15    133.88 o 
  -4   3   2     7826.19     7777.28     84.72 o 
  -3   3   2      100.37      107.71      5.44 o 
  -2   3   2     3930.96     3975.82     39.06 o 
  -1   3   2    13998.38    14010.52    136.26 o 
   0   3   2    10510.33    10510.80     86.93 o 
   1   3   2      846.66      843.99     10.74 o 
   2   3   2     2882.60     2922.30     33.02 o 
   3   3   2     8442.30     8386.95     87.93 o 
   4   3   2     9685.97     9629.86    108.87 o 
   5   3   2     1142.78     1128.92     18.15 o 
   6   3   2      677.89      710.08     14.40 o 
   7   3   2     4470.44     4478.33     62.78 o 
   8   3   2     4440.92     4481.14     59.01 o 
   9   3   2      940.68      940.31     45.59 o 
  10   3   2      173.79      173.15     15.92 o 
  11   3   2     1128.49     1120.15     31.52 o 
 -11   4   2      401.12      357.91     29.69 o 
 -10   4   2      151.46      150.07     11.83 o 
  -9   4   2        0.01       -2.48      3.77 o 
  -8   4   2      287.86      277.49     11.69 o 
  -7   4   2      936.22      974.45     20.59 o 
  -6   4   2      463.16      457.22     17.32 o 
  -5   4   2       10.17       12.56      3.27 o 
  -4   4   2      389.88      396.04      9.63 o 
  -3   4   2     1572.94     1544.79     35.38 o 
  -2   4   2      734.32      750.86     12.69 o 
  -1   4   2       95.12      100.68      3.66 o 
   0   4   2      266.14      276.72      6.43 o 
   1   4   2     1659.64     1679.33     22.82 o 
   2   4   2      887.33      871.42     15.42 o 
   3   4   2      145.66      140.65      8.56 o 
   4   4   2      103.71      102.76      5.52 o 
   5   4   2     1045.99     1066.06     20.57 o 
   6   4   2      523.45      514.97     21.34 o 
   7   4   2      151.77      138.15     12.61 o 
   8   4   2        9.52       11.61      4.01 o 
   9   4   2      487.66      489.68     18.99 o 
  10   4   2      267.72      237.67     18.76 o 
  -9   5   2     1110.30     1134.76     36.13 o 
  -8   5   2      313.65      297.96     14.38 o 
  -7   5   2       40.40       40.73      6.16 o 
  -6   5   2      275.56      274.23     11.55 o 
  -5   5   2     1560.67     1600.53     28.67 o 
  -4   5   2     1105.37     1094.75     21.19 o 
  -3   5   2        0.64        0.90      2.08 o 
  -2   5   2      294.08      322.28      8.59 o 
  -1   5   2     2413.13     2438.83     35.22 o 
   0   5   2     1212.46     1249.81     23.15 o 
   1   5   2       17.65       19.95      5.02 o 
   2   5   2      155.86      153.34      6.87 o 
   3   5   2     1296.61     1331.58     24.37 o 
   4   5   2     1481.34     1507.64     27.23 o 
   5   5   2       90.23       96.77      6.70 o 
   6   5   2       37.96       46.92      5.46 o 
   7   5   2      877.60      868.29     24.71 o 
   8   5   2      691.62      702.13     22.88 o 
  -7   6   2     1234.85     1208.44     53.35 o 
  -6   6   2     1079.93     1075.95     34.90 o 
  -5   6   2       28.12       23.37      6.96 o 
  -4   6   2      912.31      904.63     51.30 o 
  -3   6   2     2501.18     2500.45     59.93 o 
  -2   6   2     1950.46     2015.30     38.21 o 
  -1   6   2      127.73      128.16      9.17 o 
   0   6   2     1112.43     1084.82     49.81 o 
   1   6   2     1919.73     1894.20     72.65 o 
   2   6   2     1871.97     1910.00     49.34 o 
   3   6   2      370.01      360.32     11.79 o 
   4   6   2      359.84      366.54     20.99 o 
   5   6   2     1448.04     1469.50     39.39 o 
   6   6   2     1729.58     1762.14     40.21 o 
 -13   1   3     2003.93     1975.50     40.87 o 
 -12   1   3     1763.60     1749.05     43.97 o 
 -11   1   3      653.59      676.51     19.02 o 
 -10   1   3      491.90      503.43     11.71 o 
  -9   1   3     6021.92     5844.92     67.32 o 
  -8   1   3     5539.01     5263.83     60.93 o 
  -7   1   3     2327.84     2243.66     28.00 o 
  -6   1   3      602.76      585.20      9.44 o 
  -5   1   3    10248.68    10268.34    119.81 o 
  -4   1   3    12457.31    12320.68    130.65 o 
  -3   1   3     8523.20     8876.72     94.81 o 
  -2   1   3        0.72        6.34      1.19 o 
  -1   1   3    18695.35    18255.02    215.42 o 
   0   1   3    20446.63    20137.00    218.53 o 
   1   1   3     8534.17     8470.75     75.28 o 
   2   1   3      141.71      149.09      2.74 o 
   3   1   3     7423.57     7649.71     77.16 o 
   4   1   3    11164.84    11018.16    117.82 o 
   5   1   3     7062.44     7001.46     88.37 o 
   6   1   3      403.16      415.95      7.92 o 
   7   1   3     2283.25     2289.24     29.08 o 
   8   1   3     5033.27     4997.84     57.53 o 
   9   1   3     2507.37     2493.30     34.72 o 
  10   1   3      374.49      385.56     11.05 o 
  11   1   3      453.01      437.24     11.43 o 
  12   1   3     1345.27     1346.94     25.48 o 
 -13   2   3      122.49      128.41     12.10 o 
 -12   2   3      267.30      279.76     12.40 o 
 -11   2   3     2214.24     2252.34     40.51 o 
 -10   2   3     3882.55     3826.59     60.87 o 
  -9   2   3      531.75      516.38     12.81 o 
  -8   2   3      350.52      368.88     10.03 o 
  -7   2   3     5968.39     5739.84     68.45 o 
  -6   2   3     7009.97     6991.66     93.65 o 
  -5   2   3     2545.19     2517.39     31.60 o 
  -4   2   3       90.23       88.21      3.02 o 
  -3   2   3     6721.94     6729.64     67.24 o 
  -2   2   3    18817.87    19020.48    186.95 o 
  -1   2   3     4230.61     4110.98     35.67 o 
   0   2   3       73.29       92.89      2.69 o 
   1   2   3     8869.59     9079.11     96.08 o 
   2   2   3    11963.62    11895.56    107.80 o 
   3   2   3     4893.82     4902.24     53.21 o 
   4   2   3      236.20      232.70      4.68 o 
   5   2   3     2088.69     2126.65     27.51 o 
   6   2   3     7794.05     7750.84     89.81 o 
   7   2   3     2759.65     2779.80     39.51 o 
   8   2   3      362.36      361.40      9.19 o 
   9   2   3      870.65      821.93     30.07 o 
  10   2   3     2266.60     2310.56     36.38 o 
  11   2   3     1043.59     1064.62     26.86 o 
  12   2   3      259.53      304.77     21.30 o 
 -12   3   3        3.90        8.04      6.11 o 
 -11   3   3        9.71        3.48      4.18 o 
 -10   3   3        4.65        7.59      4.01 o 
  -9   3   3        1.02        2.59      3.46 o 
  -8   3   3       54.63       55.98      5.23 o 
  -7   3   3        0.23       -0.28      2.78 o 
  -6   3   3       35.62       39.09      2.96 o 
  -5   3   3      234.34      244.98      7.82 o 
  -4   3   3      147.01      149.82      6.29 o 
  -3   3   3       84.03       82.92      2.89 o 
  -2   3   3        4.62        4.22      1.40 o 
  -1   3   3       20.81       24.64      2.22 o 
   0   3   3       61.15       65.96      2.66 o 
   1   3   3        0.78        1.76      1.76 o 
   2   3   3      105.16      107.48      3.27 o 
   3   3   3       50.86       51.05      2.29 o 
   4   3   3      359.97      366.13      9.65 o 
   5   3   3       83.69       90.60      4.62 o 
   6   3   3       39.46       40.45      3.46 o 
   7   3   3       12.06       12.29      3.02 o 
   8   3   3       11.68        8.45      3.49 o 
   9   3   3        3.61        4.46      3.87 o 
  10   3   3       22.04       19.38      6.32 o 
  11   3   3        0.67       -0.40      6.81 o 
 -11   4   3     2063.08     2044.38     79.91 o 
 -10   4   3     1130.89     1116.45     31.35 o 
  -9   4   3      714.11      735.90     18.62 o 
  -8   4   3      276.15      291.54     11.77 o 
  -7   4   3     2906.44     2933.32     49.89 o 
  -6   4   3     4740.10     4794.82     65.32 o 
  -5   4   3     1510.05     1511.58     24.60 o 
  -4   4   3      119.10      117.15      4.93 o 
  -3   4   3     5933.50     5902.98     65.61 o 
  -2   4   3     4314.20     4309.01     54.09 o 
  -1   4   3     3305.71     3334.21     38.85 o 
   0   4   3        1.22        3.57      1.75 o 
   1   4   3     2763.59     2706.11     32.67 o 
   2   4   3     6960.16     6937.71     82.98 o 
   3   4   3     3011.51     2974.22     41.68 o 
   4   4   3      112.79      103.95      6.71 o 
   5   4   3     2316.14     2315.16     38.89 o 
   6   4   3     2654.27     2733.70     56.43 o 
   7   4   3     1968.16     1979.24     38.47 o 
   8   4   3      170.49      154.72     11.41 o 
   9   4   3      335.03      322.62     16.15 o 
  10   4   3     1500.00     1399.05     70.87 o 
  -9   5   3      785.49      805.18     44.94 o 
  -8   5   3     1630.68     1689.12     38.09 o 
  -7   5   3      535.49      576.20     17.19 o 
  -6   5   3       78.82       91.54      7.24 o 
  -5   5   3     1884.32     1896.69     35.03 o 
  -4   5   3     2796.97     2825.52     47.93 o 
  -3   5   3      891.09      892.22     15.86 o 
  -2   5   3       55.14       58.01      4.80 o 
  -1   5   3     1422.87     1434.97     24.33 o 
   0   5   3     2736.82     2704.03     49.43 o 
   1   5   3     1846.43     1798.53    103.53 o 
   2   5   3        4.24        7.52      3.43 o 
   3   5   3     1036.02     1055.40     20.76 o 
   4   5   3     2657.27     2658.39     42.67 o 
   5   5   3     1036.13     1045.07     35.88 o 
   6   5   3       46.02       36.82      5.96 o 
   7   5   3      466.65      477.53     17.78 o 
   8   5   3      826.18      753.98     56.90 o 
  -6   6   3        2.30        9.94      6.78 o 
  -5   6   3       36.93       44.38      8.63 o 
  -4   6   3        2.55       -0.42      4.83 o 
  -3   6   3       40.70       49.53      6.76 o 
  -2   6   3       71.14      100.67      8.68 o 
  -1   6   3        7.97        7.84      8.04 o 
   0   6   3       10.07       35.71     10.90 o 
   1   6   3      166.16      155.28     19.49 o 
   2   6   3        2.44       11.57      8.67 o 
   3   6   3       28.21       19.56      5.68 o 
   4   6   3        2.19        0.65      4.22 o 
   5   6   3        8.10        5.36      5.10 o 
   6   6   3       45.70       37.58      9.34 o 
 -13   0   4     2063.84     2091.68    117.82 o 
 -12   0   4        2.61       15.40      6.32 o 
 -11   0   4     2022.22     1961.87     45.38 o 
 -10   0   4     5908.14     5748.07     93.10 o 
  -9   0   4     5286.85     4966.34     81.28 o 
  -8   0   4      224.99      239.95      8.74 o 
  -7   0   4     2378.33     2279.36     39.96 o 
  -6   0   4    12828.12    12496.02    209.24 o 
  -5   0   4    20793.47    20901.60    293.38 o 
  -4   0   4     1076.11     1072.16     16.08 o 
  -3   0   4     4308.36     4464.66     56.66 o 
  -2   0   4    24635.62    24408.98    284.94 o 
  -1   0   4    20078.52    19960.08    276.05 o 
   0   0   4     6181.35     6316.95     72.91 o 
   1   0   4     1783.71     1824.17     23.89 o 
   2   0   4    12459.21    12126.83    166.29 o 
   3   0   4    24266.54    23214.51    574.46 o 
   4   0   4     4090.04     3865.29     90.06 o 
   5   0   4      186.82      189.87      6.39 o 
   6   0   4     7044.68     6828.66    117.18 o 
   7   0   4     6544.50     6382.80    163.65 o 
   8   0   4     3122.35     3122.40     55.96 o 
   9   0   4        1.24        2.48      2.66 o 
  10   0   4     1228.70     1201.47     27.03 o 
  11   0   4     3013.41     3205.59     75.66 o 
  12   0   4     1209.21     1250.52     46.47 o 
 -13   1   4      317.91      320.54     17.58 o 
 -12   1   4     1037.22     1062.34     23.64 o 
 -11   1   4      475.55      460.85     13.81 o 
 -10   1   4       67.99       69.72      5.02 o 
  -9   1   4     1060.08     1003.59     15.11 o 
  -8   1   4      981.86      960.35     13.37 o 
  -7   1   4     2557.91     2488.93     28.62 o 
  -6   1   4      429.53      450.28      8.91 o 
  -5   1   4      813.00      817.11     11.13 o 
  -4   1   4     5214.79     5415.92     55.55 o 
  -3   1   4     3778.63     3762.25     47.40 o 
  -2   1   4     1233.28     1294.97     14.97 o 
  -1   1   4     2619.21     2927.13     44.99 o 
   0   1   4     1657.04     1591.78     15.25 o 
   1   1   4     4772.32     4940.53     48.48 o 
   2   1   4     2284.96     2397.35     24.43 o 
   3   1   4      251.54      263.78      4.59 o 
   4   1   4     2362.01     2367.21     29.72 o 
   5   1   4     2794.88     2795.09     32.14 o 
   6   1   4      942.35      915.61     14.53 o 
   7   1   4      114.28      102.73      4.48 o 
   8   1   4      429.95      446.95     10.40 o 
   9   1   4      809.56      791.20     15.34 o 
  10   1   4      677.70      695.32     15.80 o 
  11   1   4        0.38        2.15      3.47 o 
  12   1   4      137.05      127.03     10.84 o 
 -13   2   4      411.20      446.08     30.50 o 
 -12   2   4        0.22        2.90      4.07 o 
 -11   2   4      458.26      463.84     13.51 o 
 -10   2   4     1190.32     1183.03     25.42 o 
  -9   2   4     1692.61     1649.63     31.11 o 
  -8   2   4       60.05       51.48      4.58 o 
  -7   2   4     1175.40     1149.32     18.96 o 
  -6   2   4     2630.88     2685.38     34.90 o 
  -5   2   4     2837.08     2888.29     36.03 o 
  -4   2   4      615.03      617.09     10.38 o 
  -3   2   4     1311.03     1363.17     16.16 o 
  -2   2   4     2369.47     2325.71     27.41 o 
  -1   2   4     7021.31     7200.63     78.92 o 
   0   2   4     1313.54     1331.48     15.31 o 
   1   2   4      797.30      845.09     12.49 o 
   2   2   4     3391.62     3295.39     42.73 o 
   3   2   4     2985.10     2991.55     31.95 o 
   4   2   4     1593.05     1602.55     19.90 o 
   5   2   4      238.49      238.96      6.58 o 
   6   2   4      673.51      722.82     19.17 o 
   7   2   4     2264.68     2283.47     33.80 o 
   8   2   4      839.15      815.99     17.85 o 
   9   2   4       11.02       12.16      3.38 o 
  10   2   4      437.59      430.17     15.75 o 
  11   2   4      456.58      470.38     27.24 o 
 -12   3   4     2018.79     2063.39     50.65 o 
 -11   3   4     2213.90     2176.78     41.36 o 
 -10   3   4       55.61       53.26      6.94 o 
  -9   3   4     1628.29     1537.99     30.97 o 
  -8   3   4     5466.69     5387.82     90.47 o 
  -7   3   4     5125.55     4999.20     83.10 o 
  -6   3   4      651.15      703.96     12.78 o 
  -5   3   4     2554.84     2651.21     39.45 o 
  -4   3   4     7584.56     7729.88     92.60 o 
  -3   3   4    10723.21    10494.47    111.83 o 
  -2   3   4     2089.49     2123.92     22.23 o 
  -1   3   4     1650.12     1641.44     18.95 o 
   0   3   4     9148.89     8982.91     97.27 o 
   1   3   4    10689.83    10652.59    126.02 o 
   2   3   4     3284.17     3285.25     42.17 o 
   3   3   4      707.30      719.41     11.91 o 
   4   3   4     4591.91     4446.56     50.21 o 
   5   3   4     6682.40     6518.03     87.56 o 
   6   3   4     2622.84     2662.46     40.55 o 
   7   3   4       51.67       62.50      5.11 o 
   8   3   4     1754.51     1735.91     36.62 o 
   9   3   4     2854.84     2858.00     58.55 o 
  10   3   4     1383.04     1408.74     40.87 o 
  11   3   4        0.11        9.04     12.05 o 
 -11   4   4       84.75       64.89     10.62 o 
 -10   4   4      606.04      606.05     17.57 o 
  -9   4   4      335.72      329.96     13.47 o 
  -8   4   4       21.31       22.45      4.58 o 
  -7   4   4       73.73       80.85      6.84 o 
  -6   4   4     1114.77     1125.50     23.63 o 
  -5   4   4      819.06      795.32     17.97 o 
  -4   4   4       94.09       99.88      4.27 o 
  -3   4   4       58.70       59.19      3.64 o 
  -2   4   4     1452.64     1453.56     24.08 o 
  -1   4   4     1111.38     1142.48     20.28 o 
   0   4   4      162.06      176.04      6.42 o 
   1   4   4        1.88        2.23      1.55 o 
   2   4   4     1121.48     1125.31     17.86 o 
   3   4   4     1028.36     1016.36     16.77 o 
   4   4   4      185.88      182.20      7.58 o 
   5   4   4        1.50        7.37      3.67 o 
   6   4   4      508.74      505.76     20.06 o 
   7   4   4      548.98      546.14     19.97 o 
   8   4   4      109.23      116.87     10.50 o 
   9   4   4       24.23       22.81      6.52 o 
  -9   5   4      180.77      169.37     16.03 o 
  -8   5   4     1019.30     1040.50     25.76 o 
  -7   5   4      878.98      955.69     23.44 o 
  -6   5   4        9.43       10.22      3.77 o 
  -5   5   4      283.90      288.82     18.34 o 
  -4   5   4     1001.78     1007.76     23.57 o 
  -3   5   4     1581.12     1564.20     31.26 o 
  -2   5   4      176.50      183.40      8.93 o 
  -1   5   4      132.80      145.65      8.88 o 
   0   5   4     1410.59     1400.79     25.21 o 
   1   5   4     1588.36     1525.94     31.17 o 
   2   5   4      246.94      247.47      9.56 o 
   3   5   4       58.40       63.89      8.68 o 
   4   5   4      635.86      657.46     26.14 o 
   5   5   4     1033.58     1021.96     25.96 o 
   6   5   4      375.37      359.26     15.24 o 
   7   5   4        0.99       -1.34      4.69 o 
   8   5   4      356.52      389.46     31.32 o 
  -5   6   4     1332.59     1346.42     40.09 o 
  -4   6   4      380.34      380.39     18.54 o 
  -3   6   4      436.22      455.59     16.75 o 
  -2   6   4     1701.73     1747.44     47.88 o 
  -1   6   4     2592.46     2564.32     63.29 o 
   0   6   4      605.54      546.33     33.37 o 
   1   6   4      275.81      331.91     25.89 o 
   2   6   4     1677.62     1660.32     67.63 o 
   3   6   4     1556.97     1610.40     44.70 o 
   4   6   4      783.59      776.54     22.56 o 
   5   6   4       56.35       56.78     10.09 o 
 -13   1   5       87.97       72.67     12.32 o 
 -12   1   5     2173.09     2224.36     40.01 o 
 -11   1   5     3176.64     3072.56     46.74 o 
 -10   1   5     1567.27     1503.03     26.59 o 
  -9   1   5       13.51       23.27      7.63 o 
  -8   1   5     4233.57     4196.47     43.83 o 
  -7   1   5     9492.62     9411.09     96.20 o 
  -6   1   5     4165.52     4265.39     42.47 o 
  -5   1   5       37.25       49.62      4.54 o 
  -4   1   5     6274.78     6465.41     74.41 o 
  -3   1   5    13869.91    13793.65    151.00 o 
  -2   1   5    10217.30    10305.66    136.28 o 
  -1   1   5      547.72      572.11     10.02 o 
   0   1   5     3897.74     3913.03     44.84 o 
   1   1   5    16776.29    16844.69    171.40 o 
   2   1   5     8949.20     8802.75     91.54 o 
   3   1   5     1059.89     1120.64     13.06 o 
   4   1   5     1694.35     1715.41     20.44 o 
   5   1   5     6392.39     6412.73     67.35 o 
   6   1   5     5708.49     5566.40     59.61 o 
   7   1   5      819.56      822.17     13.06 o 
   8   1   5      195.43      191.32      6.88 o 
   9   1   5     2518.00     2419.78     36.51 o 
  10   1   5     2179.54     2218.72     34.77 o 
  11   1   5      417.68      425.50     14.81 o 
  12   1   5       22.72       12.61     11.87 o 
 -13   2   5     1726.18     1705.55     68.11 o 
 -12   2   5      475.76      452.30     15.10 o 
 -11   2   5       66.82       65.91      6.18 o 
 -10   2   5     1502.18     1489.56     27.26 o 
  -9   2   5     5741.34     5572.51     83.60 o 
  -8   2   5     1904.23     1930.75     32.88 o 
  -7   2   5        0.76        2.52      1.67 o 
  -6   2   5     4106.22     4134.71     50.51 o 
  -5   2   5     9814.31     9781.63    125.05 o 
  -4   2   5     4023.28     3929.19     57.66 o 
  -3   2   5      111.36      100.42      3.75 o 
  -2   2   5     2147.97     2095.53     24.85 o 
  -1   2   5    14369.82    14512.46    159.00 o 
   0   2   5     7310.17     7203.97     77.69 o 
   1   2   5      653.95      655.08      9.95 o 
   2   2   5     1940.02     1904.24     25.30 o 
   3   2   5     9359.86     9272.69    106.18 o 
   4   2   5     4307.76     4374.61     47.43 o 
   5   2   5      836.53      846.40     11.81 o 
   6   2   5      292.22      283.57      8.54 o 
   7   2   5     3516.02     3558.21     53.90 o 
   8   2   5     2809.70     2801.00     46.28 o 
   9   2   5      478.75      453.46     14.19 o 
  10   2   5       35.03       30.14      5.22 o 
  11   2   5     1304.09     1356.14     32.69 o 
 -12   3   5        5.20        8.57      6.25 o 
 -11   3   5      166.69      167.65     10.91 o 
 -10   3   5       49.02       61.20      8.75 o 
  -9   3   5        1.07        6.68      4.12 o 
  -8   3   5        8.71       12.78      8.36 o 
  -7   3   5       35.32       39.99      5.97 o 
  -6   3   5        0.96        3.49      2.04 o 
  -5   3   5        3.10        5.30      1.50 o 
  -4   3   5       19.36       24.64      2.72 o 
  -3   3   5      878.90      900.67     13.14 o 
  -2   3   5       77.07       85.57      2.92 o 
  -1   3   5        1.27        2.48      0.99 o 
   0   3   5       22.30       23.83      3.65 o 
   1   3   5       43.57       53.48      4.92 o 
   2   3   5       13.39       13.94      2.42 o 
   3   3   5        0.10        2.45      1.92 o 
   4   3   5       86.74       84.15      3.91 o 
   5   3   5      471.48      449.88     10.80 o 
   6   3   5        5.31        4.03      2.95 o 
   7   3   5        0.12        2.37      3.06 o 
   8   3   5        0.02        3.60      3.87 o 
   9   3   5       14.18       18.41      4.79 o 
  10   3   5        2.89       -2.17      4.47 o 
 -11   4   5       21.08       12.61     15.59 o 
 -10   4   5     2084.51     2027.48     37.67 o 
  -9   4   5     2216.43     2188.63     49.55 o 
  -8   4   5     1211.97     1193.43     26.92 o 
  -7   4   5        5.54       13.93      9.44 o 
  -6   4   5     1679.67     1665.85     31.52 o 
  -5   4   5     5345.30     5250.09     71.01 o 
  -4   4   5     3062.39     3006.19     40.53 o 
  -3   4   5      102.67      102.23      7.43 o 
  -2   4   5     2799.66     2744.90     38.50 o 
  -1   4   5     5673.32     5590.85     78.23 o 
   0   4   5     3429.48     3411.04     54.47 o 
   1   4   5      265.76      243.53      6.94 o 
   2   4   5      878.93      873.68     18.25 o 
   3   4   5     3963.14     3925.13     50.93 o 
   4   4   5     3801.03     3736.77     70.05 o 
   5   4   5      388.00      361.13     12.67 o 
   6   4   5      366.89      365.45     19.58 o 
   7   4   5     2151.92     2087.98     42.47 o 
   8   4   5     1446.55     1444.84     34.01 o 
   9   4   5      329.03      290.35     32.59 o 
  -8   5   5      920.43      932.59     38.96 o 
  -7   5   5     1359.43     1360.97     36.43 o 
  -6   5   5     1390.92     1356.73     35.25 o 
  -5   5   5        4.48       -0.23      3.53 o 
  -4   5   5      836.50      820.01     20.80 o 
  -3   5   5     3251.68     3170.79     55.55 o 
  -2   5   5     1457.92     1415.18     45.72 o 
  -1   5   5      107.81      117.67      8.47 o 
   0   5   5     1038.29      989.79     24.06 o 
   1   5   5     1610.28     1616.58     32.99 o 
   2   5   5     2124.97     2065.17     34.30 o 
   3   5   5      198.47      205.80      9.84 o 
   4   5   5      216.90      219.63     10.49 o 
   5   5   5     1744.38     1760.55     35.20 o 
   6   5   5     1064.19     1043.42     46.92 o 
   7   5   5      265.80      239.04     18.01 o 
  -5   6   5       32.40       34.56     15.75 o 
  -4   6   5        5.09        6.76      4.24 o 
  -3   6   5        0.18        0.72      3.79 o 
  -2   6   5        6.82        3.18      4.76 o 
  -1   6   5       73.40       76.72      9.67 o 
   0   6   5       29.13       24.22      9.71 o 
   1   6   5        2.50       14.55      8.52 o 
   2   6   5       19.19       29.39     10.04 o 
   3   6   5       68.98       68.90     15.18 o 
   4   6   5        8.36        3.34      7.11 o 
   5   6   5        1.17        2.19      9.60 o 
 -13   0   6     2154.27     2171.12     92.15 o 
 -12   0   6     3805.73     3798.21    165.56 o 
 -11   0   6      479.77      502.04     24.84 o 
 -10   0   6      909.86      859.59     21.15 o 
  -9   0   6     7587.87     7185.81    137.29 o 
  -8   0   6     6794.34     6629.66    104.34 o 
  -7   0   6     2352.43     2280.17     50.37 o 
  -6   0   6     1046.81     1082.97     23.20 o 
  -5   0   6     8308.10     8259.38    117.94 o 
  -4   0   6    19337.24    19813.35    284.28 o 
  -3   0   6     6671.10     6750.42    110.47 o 
  -2   0   6      124.21      117.88      6.35 o 
  -1   0   6    17303.04    17673.68    276.41 o 
   0   0   6    15582.20    15258.92    260.09 o 
   1   0   6     8005.63     8074.78    107.19 o 
   2   0   6       10.59       42.89      9.28 o 
   3   0   6     5414.75     5261.71     77.51 o 
   4   0   6    11822.15    11345.71    187.46 o 
   5   0   6     5774.17     5726.61    111.93 o 
   6   0   6      342.21      315.10     10.20 o 
   7   0   6     2845.75     2707.56     42.15 o 
   8   0   6     3901.85     3961.66     59.32 o 
   9   0   6     2183.03     2158.27     41.95 o 
  10   0   6      299.15      319.03     26.30 o 
  11   0   6      452.44      424.80     18.77 o 
 -12   1   6      156.21      157.98     11.45 o 
 -11   1   6     1112.10     1089.92     22.13 o 
 -10   1   6     1039.17     1012.54     20.49 o 
  -9   1   6      402.05      364.90     11.20 o 
  -8   1   6      561.33      549.03     12.14 o 
  -7   1   6     1471.47     1495.76     18.56 o 
  -6   1   6     1737.89     1748.42     20.65 o 
  -5   1   6     1793.64     1798.86     22.55 o 
  -4   1   6      167.69      178.73      4.38 o 
  -3   1   6     2532.03     2541.23     28.39 o 
  -2   1   6     4638.47     4631.82     53.51 o 
  -1   1   6     2124.62     2159.19     28.12 o 
   0   1   6      162.50      179.78      4.50 o 
   1   1   6     2219.40     2256.05     26.69 o 
   2   1   6     1783.48     1787.25     22.03 o 
   3   1   6     2708.27     2736.34     30.97 o 
   4   1   6        0.28        1.43      0.95 o 
   5   1   6      587.70      602.26      9.28 o 
   6   1   6     1884.26     1885.49     23.11 o 
   7   1   6      915.69      866.18     13.69 o 
   8   1   6       21.47       23.12      3.50 o 
   9   1   6      311.38      324.12     10.51 o 
  10   1   6      256.22      253.65     10.80 o 
  11   1   6      513.15      520.19     16.90 o 
 -12   2   6      464.49      473.10     17.59 o 
 -11   2   6      238.19      212.24     10.20 o 
 -10   2   6      453.65      447.35     14.10 o 
  -9   2   6     1012.89      974.79     24.26 o 
  -8   2   6     2050.93     2038.76     34.71 o 
  -7   2   6      757.21      744.33     14.95 o 
  -6   2   6      353.37      355.00      9.00 o 
  -5   2   6     3269.62     3152.14     40.29 o 
  -4   2   6     2293.06     2314.29     29.76 o 
  -3   2   6     2044.19     2079.86     33.72 o 
  -2   2   6      379.79      403.17      6.77 o 
  -1   2   6     1835.29     1844.90     20.94 o 
   0   2   6     3672.10     3653.19     45.54 o 
   1   2   6     2477.26     2447.93     35.55 o 
   2   2   6        0.00        3.13      2.36 o 
   3   2   6     2156.42     2124.33     31.56 o 
   4   2   6     1765.99     1726.96     20.72 o 
   5   2   6     1537.59     1552.06     19.28 o 
   6   2   6        6.69        7.34      2.30 o 
   7   2   6      405.19      397.99     13.72 o 
   8   2   6      789.25      791.07     21.32 o 
   9   2   6      786.18      786.58     20.06 o 
  10   2   6       63.75       70.19      7.25 o 
  11   2   6      175.85      174.32     24.74 o 
 -12   3   6      710.71      725.73     32.58 o 
 -11   3   6     2435.05     2380.07     44.93 o 
 -10   3   6     2949.89     3022.63     52.85 o 
  -9   3   6      956.87      948.66     25.12 o 
  -8   3   6      703.79      708.34     23.42 o 
  -7   3   6     4995.54     4890.74     87.45 o 
  -6   3   6     6475.70     6406.73     88.89 o 
  -5   3   6     2698.61     2724.83     41.34 o 
  -4   3   6      570.10      555.56     11.26 o 
  -3   3   6     6457.67     6452.35     87.42 o 
  -2   3   6     8339.00     8289.09    121.56 o 
  -1   3   6     4971.56     4807.41     75.94 o 
   0   3   6       62.91       62.33      4.03 o 
   1   3   6     4838.93     4826.50     60.73 o 
   2   3   6     7917.49     7651.06    139.36 o 
   3   3   6     4305.72     4187.11     61.57 o 
   4   3   6       25.33       22.99      2.89 o 
   5   3   6     2417.43     2316.37     42.76 o 
   6   3   6     3423.55     3322.22     58.45 o 
   7   3   6     2699.28     2697.59     50.76 o 
   8   3   6      111.28      131.00     10.15 o 
   9   3   6      588.88      596.30     21.00 o 
  10   3   6     1466.98     1477.57     64.79 o 
 -10   4   6       13.52       15.01      5.48 o 
  -9   4   6      495.41      505.46     28.43 o 
  -8   4   6      742.34      744.73     20.04 o 
  -7   4   6       59.53       59.19      6.10 o 
  -6   4   6        0.87        2.82      2.75 o 
  -5   4   6      654.75      669.67     14.63 o 
  -4   4   6     1253.57     1273.85     23.93 o 
  -3   4   6      226.25      226.26      8.24 o 
  -2   4   6        1.21       -0.94      2.21 o 
  -1   4   6      613.70      608.13     18.08 o 
   0   4   6     1410.85     1337.22     23.42 o 
   1   4   6      238.60      249.53      8.10 o 
   2   4   6       31.48       26.59      3.44 o 
   3   4   6      308.35      317.42      9.45 o 
   4   4   6      969.30      931.62     22.15 o 
   5   4   6      256.83      258.60     11.16 o 
   6   4   6       24.04       18.90      4.87 o 
   7   4   6      109.53      111.56      9.46 o 
   8   4   6      428.94      443.36     19.79 o 
  -8   5   6       82.46       90.84     15.48 o 
  -7   5   6      879.71      893.08     28.35 o 
  -6   5   6     1137.52     1173.43     32.55 o 
  -5   5   6      224.69      243.93     11.62 o 
  -4   5   6       83.01       81.72      7.19 o 
  -3   5   6      979.98      933.30     26.87 o 
  -2   5   6     1130.21     1086.70     26.19 o 
  -1   5   6      549.01      541.90     16.98 o 
   0   5   6        0.07        1.40      3.25 o 
   1   5   6      831.51      842.77     32.53 o 
   2   5   6     1278.96     1262.58     28.30 o 
   3   5   6      427.82      418.21     13.97 o 
   4   5   6       12.60        8.21      3.90 o 
   5   5   6      435.28      463.10     15.64 o 
   6   5   6      513.58      533.34     17.60 o 
   7   5   6      372.14      362.45     28.83 o 
  -4   6   6     1550.22     1637.13     44.92 o 
  -3   6   6      866.43      817.36     35.19 o 
  -2   6   6       83.98       74.38      9.23 o 
  -1   6   6      954.87      918.02     30.12 o 
   0   6   6     2177.20     2057.51     80.69 o 
   1   6   6     1161.73     1162.50     42.75 o 
   2   6   6        1.53       -7.51      7.85 o 
 -12   1   7        0.15        0.21      4.36 o 
 -11   1   7     1544.95     1472.00     27.50 o 
 -10   1   7     3801.42     3723.15     54.60 o 
  -9   1   7     3485.79     3318.11     42.53 o 
  -8   1   7      125.70      151.78      6.15 o 
  -7   1   7     1762.84     1775.96     26.07 o 
  -6   1   7     8890.29     8948.77    113.45 o 
  -5   1   7     8004.24     7968.50     81.18 o 
  -4   1   7      674.79      688.93      9.43 o 
  -3   1   7     2294.73     2390.54     29.46 o 
  -2   1   7     8757.63     8652.39     97.42 o 
  -1   1   7    11877.27    11657.91    120.86 o 
   0   1   7     1755.18     1739.46     22.19 o 
   1   1   7      826.83      789.14     10.65 o 
   2   1   7     6720.47     6861.06     85.96 o 
   3   1   7     8890.08     8516.50     95.66 o 
   4   1   7     1665.39     1605.80     21.62 o 
   5   1   7      201.38      208.23      6.22 o 
   6   1   7     2305.83     2294.10     32.26 o 
   7   1   7     3907.05     3817.46     47.47 o 
   8   1   7     1122.49     1132.00     20.76 o 
   9   1   7        6.08       -0.39      3.29 o 
  10   1   7      573.33      557.54     17.30 o 
  11   1   7     1520.14     1521.86     48.18 o 
 -12   2   7     2699.43     2669.57     47.59 o 
 -11   2   7     1265.77     1191.68     24.60 o 
 -10   2   7        5.39       12.19      3.70 o 
  -9   2   7      865.65      864.14     20.30 o 
  -8   2   7     4913.15     4934.93     67.06 o 
  -7   2   7     4519.40     4580.88     63.47 o 
  -6   2   7      254.11      268.17      7.93 o 
  -5   2   7     1099.88     1083.68     17.46 o 
  -4   2   7     9673.28     9461.46    115.75 o 
  -3   2   7     5994.08     5978.87     69.12 o 
  -2   2   7      848.89      827.31     11.07 o 
  -1   2   7      722.43      737.02     10.65 o 
   0   2   7     6230.35     5997.07     71.80 o 
   1   2   7     8428.88     8269.76     94.52 o 
   2   2   7     1259.91     1198.57     19.78 o 
   3   2   7       84.57       80.74      5.00 o 
   4   2   7     4851.91     4772.26     71.09 o 
   5   2   7     3662.64     3598.38     55.72 o 
   6   2   7     1053.30     1018.56     20.47 o 
   7   2   7        7.01        7.81      3.47 o 
   8   2   7     1018.14     1027.96     23.24 o 
   9   2   7     1926.99     1938.85     36.99 o 
  10   2   7      545.28      523.70     16.97 o 
 -11   3   7       43.12       50.40      6.52 o 
 -10   3   7      254.00      236.16     13.56 o 
  -9   3   7        0.15        1.54      5.70 o 
  -8   3   7       23.22       25.91      4.85 o 
  -7   3   7       12.28       13.41      3.11 o 
  -6   3   7       23.43       31.59      7.40 o 
  -5   3   7       20.45       22.60      4.29 o 
  -4   3   7       39.57       41.47      3.47 o 
  -3   3   7      146.84      157.45      5.47 o 
  -2   3   7      337.92      358.17      7.84 o 
  -1   3   7       66.32       58.81      3.92 o 
   0   3   7       23.91       32.52      5.79 o 
   1   3   7        2.37        3.36      1.50 o 
   2   3   7       37.34       38.95      3.65 o 
   3   3   7       13.72       24.67      3.72 o 
   4   3   7        1.65        2.69      2.22 o 
   5   3   7       44.84       36.23      6.97 o 
   6   3   7       39.55       40.74      6.74 o 
   7   3   7       75.56       81.59      8.00 o 
   8   3   7        6.31       11.98      6.49 o 
   9   3   7        1.38       -0.88      3.85 o 
  10   3   7       11.19       14.73     12.50 o 
 -10   4   7       16.41       11.64      7.03 o 
  -9   4   7     1041.25     1087.88     37.95 o 
  -8   4   7     3191.05     3196.88     55.66 o 
  -7   4   7     2010.97     2009.54     37.87 o 
  -6   4   7      138.35      152.14      7.36 o 
  -5   4   7      974.56      952.54     22.13 o 
  -4   4   7     3072.51     3051.62     47.38 o 
  -3   4   7     5100.45     5063.91     99.43 o 
  -2   4   7      469.09      485.73     14.69 o 
  -1   4   7      565.33      550.25     15.83 o 
   0   4   7     4282.52     4154.64     63.22 o 
   1   4   7     3551.49     3497.69     53.90 o 
   2   4   7      849.23      806.07     24.24 o 
   3   4   7      298.08      294.03     10.03 o 
   4   4   7     1237.46     1184.41     30.70 o 
   5   4   7     3365.33     3299.01     57.91 o 
   6   4   7      640.45      641.40     19.85 o 
   7   4   7        8.51        8.52      4.67 o 
   8   4   7      855.30      916.66     43.95 o 
  -7   5   7      708.95      706.20     25.03 o 
  -6   5   7     1301.25     1346.95     42.76 o 
  -5   5   7     1583.52     1550.83     33.29 o 
  -4   5   7      239.82      248.27     11.34 o 
  -3   5   7      220.16      243.84     13.34 o 
  -2   5   7     2268.12     2226.99     44.37 o 
  -1   5   7     1900.76     1917.70     52.50 o 
   0   5   7      500.26      473.03     17.07 o 
   1   5   7      285.06      282.13     16.15 o 
   2   5   7     1256.93     1268.68     43.83 o 
   3   5   7     1341.43     1323.47     42.51 o 
   4   5   7      528.41      477.43     22.02 o 
   5   5   7       11.99        9.48      4.63 o 
   6   5   7      689.26      719.62     40.29 o 
  -3   6   7       19.24       22.32      8.90 o 
  -2   6   7        0.04       -2.43      6.09 o 
  -1   6   7       23.91       30.74      8.89 o 
   0   6   7        1.12        5.29     10.84 o 
   1   6   7      111.03       91.77     25.52 o 
   2   6   7        0.20       -3.46     15.59 o 
 -12   0   8     2186.41     2156.71     66.16 o 
 -11   0   8     4554.16     4451.06    113.89 o 
 -10   0   8     1691.51     1622.51     38.63 o 
  -9   0   8        7.07       11.79      4.74 o 
  -8   0   8     6298.56     6031.98    159.97 o 
  -7   0   8     9288.10     9041.48    249.44 o 
  -6   0   8     3757.16     3738.00    100.23 o 
  -5   0   8       16.17       32.84      4.84 o 
  -4   0   8     5672.94     5894.02     82.44 o 
  -3   0   8    13836.23    13734.35    186.14 o 
  -2   0   8     7618.85     7515.79    115.69 o 
  -1   0   8      878.48      916.84     17.37 o 
   0   0   8     5310.70     5345.95     73.67 o 
   1   0   8    13553.99    13677.63    212.82 o 
   2   0   8     5478.07     5450.00     74.80 o 
   3   0   8     1145.34     1178.45     22.72 o 
   4   0   8     1714.61     1671.79     42.13 o 
   5   0   8     5459.36     5271.97     73.67 o 
   6   0   8     3863.75     3884.89     70.93 o 
   7   0   8      999.85      984.07     22.89 o 
   8   0   8      298.37      302.34     12.24 o 
   9   0   8     2644.34     2766.24     59.27 o 
  10   0   8     1093.30     1135.48     44.16 o 
 -12   1   8      387.32      410.57     16.89 o 
 -11   1   8       32.66       31.18      5.80 o 
 -10   1   8      686.10      673.86     16.32 o 
  -9   1   8     1637.47     1686.94     25.30 o 
  -8   1   8      817.02      825.43     15.64 o 
  -7   1   8       16.07       12.55      2.33 o 
  -6   1   8     1958.42     1970.91     27.69 o 
  -5   1   8     1216.01     1212.94     16.84 o 
  -4   1   8     2142.85     2125.61     30.42 o 
  -3   1   8        7.41       10.20      2.02 o 
  -2   1   8      773.17      740.95     10.67 o 
  -1   1   8     3441.05     3501.62     43.45 o 
   0   1   8     2089.27     2072.99     26.23 o 
   1   1   8      133.92      142.70      4.01 o 
   2   1   8     1211.20     1200.11     18.51 o 
   3   1   8      961.18      931.83     13.46 o 
   4   1   8     1631.94     1595.08     20.88 o 
   5   1   8      128.60      131.24      5.03 o 
   6   1   8       79.83       89.77      5.30 o 
   7   1   8      794.32      793.59     15.85 o 
   8   1   8      699.33      712.43     20.01 o 
   9   1   8      124.38      135.29      8.76 o 
  10   1   8       71.35       66.97      7.50 o 
 -12   2   8     1038.89     1005.55     41.41 o 
 -11   2   8      694.40      689.88     19.86 o 
 -10   2   8      471.51      493.45     14.42 o 
  -9   2   8       61.80       64.17      5.50 o 
  -8   2   8     1122.36     1138.42     21.22 o 
  -7   2   8     1708.00     1698.67     26.11 o 
  -6   2   8     1319.18     1299.40     20.88 o 
  -5   2   8       24.49       23.40      2.75 o 
  -4   2   8     2195.03     2096.04     30.96 o 
  -3   2   8     2793.38     2757.69     40.67 o 
  -2   2   8     1609.67     1630.73     18.53 o 
  -1   2   8       64.89       61.28      3.35 o 
   0   2   8     1170.06     1123.54     20.75 o 
   1   2   8     1995.66     1972.56     29.66 o 
   2   2   8     1942.73     1910.07     29.18 o 
   3   2   8      277.16      274.45      8.00 o 
   4   2   8      520.36      513.51     13.06 o 
   5   2   8     1518.26     1490.32     27.85 o 
   6   2   8      732.97      722.53     16.71 o 
   7   2   8      217.85      231.51     15.03 o 
   8   2   8      130.02      127.19     10.43 o 
   9   2   8      356.84      358.14     13.97 o 
  10   2   8      421.60      407.35     25.55 o 
 -11   3   8      102.16      116.54     15.82 o 
 -10   3   8     2650.05     2585.71     52.28 o 
  -9   3   8     3323.19     3334.74     60.32 o 
  -8   3   8     2143.25     2244.43     38.33 o 
  -7   3   8       14.68       24.38      3.79 o 
  -6   3   8     3373.20     3376.32     43.17 o 
  -5   3   8     6642.62     6486.82     76.15 o 
  -4   3   8     3785.80     3802.26     56.34 o 
  -3   3   8      111.56      116.76     10.26 o 
  -2   3   8     3817.38     3734.56     59.15 o 
  -1   3   8     6430.24     6358.80     88.85 o 
   0   3   8     4899.02     4710.04     67.81 o 
   1   3   8      341.92      356.47      9.44 o 
   2   3   8     1564.84     1559.13     27.62 o 
   3   3   8     4896.79     4881.30     79.39 o 
   4   3   8     3361.90     3322.61     53.05 o 
   5   3   8      621.95      599.09     17.55 o 
   6   3   8      652.06      701.68     20.09 o 
   7   3   8     1950.47     2001.55     41.70 o 
   8   3   8     1661.82     1690.41     38.22 o 
   9   3   8      378.59      387.57     24.27 o 
  -9   4   8        0.59       -1.46      5.20 o 
  -8   4   8      223.16      226.49     20.24 o 
  -7   4   8      921.28      971.60     47.82 o 
  -6   4   8      244.96      228.86     10.35 o 
  -5   4   8        3.17        1.91      2.47 o 
  -4   4   8      207.53      203.65     15.82 o 
  -3   4   8     1105.16     1077.58     26.49 o 
  -2   4   8      481.90      496.84     15.25 o 
  -1   4   8       26.69       26.11      4.31 o 
   0   4   8      157.54      142.45      8.63 o 
   1   4   8      922.36      896.88     29.35 o 
   2   4   8      421.71      434.19     13.61 o 
   3   4   8       46.87       48.60      6.67 o 
   4   4   8       39.84       43.53      8.80 o 
   5   4   8      475.25      472.99     16.17 o 
   6   4   8      314.59      326.05     16.39 o 
   7   4   8       50.12       54.18      7.57 o 
  -7   5   8        0.87       -2.92      5.23 o 
  -6   5   8      571.32      609.17     28.86 o 
  -5   5   8     1321.21     1326.46     30.36 o 
  -4   5   8      341.90      338.64     15.92 o 
  -3   5   8       24.87       18.52      5.11 o 
  -2   5   8      663.47      648.86     19.89 o 
  -1   5   8     1070.93     1090.66     27.33 o 
   0   5   8      441.95      453.66     16.06 o 
   1   5   8      119.28      120.97     18.04 o 
   2   5   8      252.67      274.78     21.48 o 
   3   5   8     1061.12     1035.43     39.89 o 
   4   5   8      337.83      344.89     13.60 o 
   5   5   8      126.97      107.69     20.52 o 
   6   5   8      120.78      112.57     19.31 o 
  -2   6   8     1136.24     1099.85     75.41 o 
  -1   6   8       14.70       -1.34     15.70 o 
   0   6   8      496.00      528.22     48.84 o 
   1   6   8     1229.22     1281.50     79.35 o 
 -12   1   9     2235.85     2331.04     74.15 o 
 -11   1   9      263.37      249.57     13.01 o 
 -10   1   9      966.54      930.40     20.79 o 
  -9   1   9     3201.32     3185.12     44.48 o 
  -8   1   9     4659.40     4620.71     60.18 o 
  -7   1   9     1162.30     1160.67     20.63 o 
  -6   1   9      808.58      802.55     16.32 o 
  -5   1   9     4474.29     4412.40     54.97 o 
  -4   1   9     8869.37     8749.18    110.61 o 
  -3   1   9     2691.17     2621.32     34.00 o 
  -2   1   9      557.51      564.97      9.81 o 
  -1   1   9     4380.55     4354.06     58.78 o 
   0   1   9     7478.72     7331.09     88.35 o 
   1   1   9     3764.55     3754.29     51.66 o 
   2   1   9       94.18       90.61      4.60 o 
   3   1   9     1891.41     1844.85     26.47 o 
   4   1   9     5107.63     4960.82     55.76 o 
   5   1   9     2491.53     2435.49     34.31 o 
   6   1   9        0.39        3.43      2.44 o 
   7   1   9      741.82      749.84     15.71 o 
   8   1   9     1625.32     1589.13     29.26 o 
   9   1   9     1301.57     1350.39     27.20 o 
  10   1   9       16.64       18.04     10.79 o 
 -12   2   9      271.40      281.05     36.16 o 
 -11   2   9     2751.66     2735.41     45.18 o 
 -10   2   9     2351.41     2376.63     43.23 o 
  -9   2   9      313.14      312.60     10.48 o 
  -8   2   9      467.07      491.60     12.75 o 
  -7   2   9     2970.79     2948.22     40.96 o 
  -6   2   9     5591.27     5574.87     69.07 o 
  -5   2   9     1126.66     1127.69     18.24 o 
  -4   2   9       89.75       96.51      5.26 o 
  -3   2   9     5311.15     5255.11     58.82 o 
  -2   2   9     6218.51     5878.38     76.75 o 
  -1   2   9     1955.03     1912.58     22.60 o 
   0   2   9       49.10       57.38      3.54 o 
   1   2   9     2451.92     2360.74     34.99 o 
   2   2   9     5143.78     5102.77     68.57 o 
   3   2   9     2027.80     1949.97     30.63 o 
   4   2   9       51.05       50.97      4.39 o 
   5   2   9     1430.55     1424.22     27.51 o 
   6   2   9     2474.90     2522.86     47.38 o 
   7   2   9     1055.98     1043.61     26.17 o 
   8   2   9       52.55       50.73      6.00 o 
   9   2   9      313.06      290.30     14.87 o 
 -11   3   9       23.37       21.95      7.34 o 
 -10   3   9       14.49       13.28      4.97 o 
  -9   3   9       26.14       28.24      5.46 o 
  -8   3   9      124.55      132.80      7.50 o 
  -7   3   9       20.38       25.74      4.25 o 
  -6   3   9       11.06       15.10      2.76 o 
  -5   3   9       61.82       66.26      4.78 o 
  -4   3   9        5.38        5.14      2.65 o 
  -3   3   9        1.64        5.20      3.04 o 
  -2   3   9        1.22        0.75      2.27 o 
  -1   3   9        0.53        1.83      1.90 o 
   0   3   9      231.54      213.52      7.56 o 
   1   3   9        4.83        1.62      2.08 o 
   2   3   9        0.01        0.46      2.14 o 
   3   3   9       74.21       75.42      5.51 o 
   4   3   9        0.15        3.59      2.75 o 
   5   3   9        7.76        6.95      3.72 o 
   6   3   9        0.14       -3.47      3.59 o 
   7   3   9        2.13       -0.52      4.01 o 
   8   3   9       47.73       57.99      9.16 o 
  -9   4   9      294.42      284.97     19.06 o 
  -8   4   9      352.41      369.29     17.67 o 
  -7   4   9     2644.89     2666.68     49.94 o 
  -6   4   9     2729.44     2709.47     43.98 o 
  -5   4   9      870.03      878.02     25.75 o 
  -4   4   9      577.18      575.31     17.60 o 
  -3   4   9     1449.35     1482.87     31.97 o 
  -2   4   9     4077.02     4000.99     76.30 o 
  -1   4   9     1478.36     1463.19     31.44 o 
   0   4   9       52.88       50.38      5.76 o 
   1   4   9     1847.31     1881.29     34.79 o 
   2   4   9     2878.78     2892.92     77.01 o 
   3   4   9     1389.30     1347.30     30.99 o 
   4   4   9       36.43       40.02      5.88 o 
   5   4   9      457.21      442.32     21.95 o 
   6   4   9     1460.84     1451.15     39.21 o 
   7   4   9     1013.91     1052.34     59.26 o 
  -6   5   9      139.39      150.74     18.82 o 
  -5   5   9     1404.25     1431.69     38.17 o 
  -4   5   9     1278.64     1323.34     35.68 o 
  -3   5   9      644.90      603.32     21.65 o 
  -2   5   9       19.20       20.21      5.03 o 
  -1   5   9      926.58      908.46     25.34 o 
   0   5   9     1916.59     1938.61     40.89 o 
   1   5   9      635.14      637.51     29.59 o 
   2   5   9        2.83        6.71      6.36 o 
   3   5   9      843.98      873.97     36.68 o 
   4   5   9      799.52      892.53     62.80 o 
  -1   6   9       21.75       18.45     19.75 o 
   0   6   9       65.36       76.71     28.64 o 
 -12   0  10        0.85       -3.46      9.64 o 
 -11   0  10     1594.44     1593.19     57.09 o 
 -10   0  10     4696.86     4653.41    100.50 o 
  -9   0  10     2917.45     2943.57     58.72 o 
  -8   0  10      263.43      295.19     13.40 o 
  -7   0  10     1850.59     1874.75     45.69 o 
  -6   0  10    11128.77    11101.05    347.79 o 
  -5   0  10     4415.04     4431.90     89.56 o 
  -4   0  10      833.14      810.83     17.12 o 
  -3   0  10     1787.72     1775.11     31.83 o 
  -2   0  10     8779.10     8539.60    127.63 o 
  -1   0  10     7432.07     7126.79    233.52 o 
   0   0  10     1444.15     1462.85     26.34 o 
   1   0  10      295.58      307.73     12.37 o 
   2   0  10     8552.30     8401.92    161.54 o 
   3   0  10     4236.97     4141.89     85.64 o 
   4   0  10     1451.71     1395.34     30.25 o 
   5   0  10      116.57      120.22      6.54 o 
   6   0  10     2350.31     2307.88     44.83 o 
   7   0  10     2459.38     2440.41     65.80 o 
   8   0  10      727.79      773.44     27.34 o 
   9   0  10       24.89       42.71     16.11 o 
 -11   1  10      531.95      557.93     19.19 o 
 -10   1  10        3.60        5.04      3.92 o 
  -9   1  10      285.79      293.59      9.50 o 
  -8   1  10     1428.78     1446.47     27.14 o 
  -7   1  10     1264.06     1259.31     23.48 o 
  -6   1  10      157.85      171.70     10.09 o 
  -5   1  10     1017.38      992.19     16.81 o 
  -4   1  10     1347.26     1319.91     22.26 o 
  -3   1  10     1677.05     1662.15     23.44 o 
  -2   1  10      208.07      198.93      4.69 o 
  -1   1  10      177.76      179.01      5.16 o 
   0   1  10     1398.50     1388.76     20.56 o 
   1   1  10     1995.33     1977.17     31.87 o 
   2   1  10      381.10      369.39     10.09 o 
   3   1  10      191.61      190.31      6.49 o 
   4   1  10      736.66      731.94     14.29 o 
   5   1  10      778.49      770.66     19.02 o 
   6   1  10      247.91      262.29      8.75 o 
   7   1  10        8.69        7.98      3.57 o 
   8   1  10      163.91      155.06      9.28 o 
   9   1  10      503.51      523.04     22.60 o 
 -11   2  10      533.36      564.90     21.05 o 
 -10   2  10     1364.96     1381.97     29.73 o 
  -9   2  10      526.14      506.86     13.86 o 
  -8   2  10       34.67       46.60      4.95 o 
  -7   2  10      732.17      718.57     16.74 o 
  -6   2  10     1483.57     1477.26     23.14 o 
  -5   2  10     1445.69     1422.83     22.02 o 
  -4   2  10      184.27      176.75      6.03 o 
  -3   2  10      334.09      318.59      9.67 o 
  -2   2  10     2833.85     2713.12     36.66 o 
  -1   2  10     1348.68     1355.36     20.55 o 
   0   2  10      329.21      322.07      8.23 o 
   1   2  10      291.83      275.84      7.49 o 
   2   2  10     1055.96     1057.44     20.77 o 
   3   2  10     1359.43     1336.30     21.94 o 
   4   2  10      264.12      254.75     10.73 o 
   5   2  10        1.54        0.82      2.81 o 
   6   2  10      817.24      830.27     20.85 o 
   7   2  10      554.07      554.92     20.63 o 
   8   2  10      177.90      178.40     10.23 o 
   9   2  10        1.97        7.40     13.65 o 
 -11   3  10     1238.66     1226.18     58.67 o 
 -10   3  10       45.95       46.13      6.84 o 
  -9   3  10     1587.84     1667.83     33.06 o 
  -8   3  10     3717.29     3760.40     54.24 o 
  -7   3  10     2776.75     2823.55     52.77 o 
  -6   3  10      235.67      233.13      9.82 o 
  -5   3  10     1210.17     1191.06     21.39 o 
  -4   3  10     5361.21     5323.21     70.60 o 
  -3   3  10     4181.58     4050.27     67.83 o 
  -2   3  10      767.19      757.40     18.85 o 
  -1   3  10      873.76      857.71     25.98 o 
   0   3  10     4413.04     4368.47     62.88 o 
   1   3  10     3877.27     3805.61     54.54 o 
   2   3  10      893.75      870.03     20.79 o 
   3   3  10      192.42      185.22      8.84 o 
   4   3  10     2285.40     2272.07     40.39 o 
   5   3  10     2460.96     2557.80     49.23 o 
   6   3  10      713.22      751.74     29.61 o 
   7   3  10       14.51       23.51      6.74 o 
  -9   4  10      289.85      289.24     30.21 o 
  -8   4  10       18.25       30.84      7.54 o 
  -7   4  10       95.84      103.31     10.34 o 
  -6   4  10      637.93      634.13     18.66 o 
  -5   4  10      482.37      464.96     20.41 o 
  -4   4  10       47.27       50.12      6.46 o 
  -3   4  10       57.00       68.15      6.96 o 
  -2   4  10      594.30      617.66     18.28 o 
  -1   4  10      559.80      555.50     17.10 o 
   0   4  10      133.51      129.39      8.33 o 
   1   4  10       36.00       26.49      5.69 o 
   2   4  10      414.66      415.67     18.25 o 
   3   4  10      388.00      374.36     17.10 o 
   4   4  10      103.67       99.37      8.74 o 
   5   4  10        2.43        4.40      4.58 o 
   6   4  10      171.40      179.72     25.74 o 
  -5   5  10      123.29      134.75     13.07 o 
  -4   5  10     1275.05     1282.86     42.57 o 
  -3   5  10      473.01      475.77     19.41 o 
  -2   5  10       85.92       81.52      8.64 o 
  -1   5  10      107.68      117.74      9.75 o 
   0   5  10     1016.85      998.66     31.37 o 
   1   5  10      378.05      355.27     22.81 o 
   2   5  10      130.97      106.02     26.52 o 
 -11   1  11     2468.26     2457.39     49.63 o 
 -10   1  11     1246.77     1228.87     24.97 o 
  -9   1  11      230.80      228.01     10.08 o 
  -8   1  11     2684.02     2642.10     41.22 o 
  -7   1  11     3712.93     3681.15     52.05 o 
  -6   1  11     2911.52     2940.23     42.64 o 
  -5   1  11       81.10       90.63      5.13 o 
  -4   1  11     2446.76     2399.55     32.60 o 
  -3   1  11     5326.88     5226.84     64.10 o 
  -2   1  11     4102.77     4021.96     55.06 o 
  -1   1  11       18.78       31.58      4.28 o 
   0   1  11     2173.60     2175.65     30.30 o 
   1   1  11     3573.98     3468.07     54.21 o 
   2   1  11     3579.10     3564.33     49.55 o 
   3   1  11      115.96      124.96      7.00 o 
   4   1  11      688.65      668.34     13.08 o 
   5   1  11     1832.57     1877.27     30.93 o 
   6   1  11     1989.52     2045.18     31.18 o 
   7   1  11      208.29      213.51     10.31 o 
   8   1  11      240.76      236.59     14.70 o 
 -11   2  11       32.62       49.52     11.29 o 
 -10   2  11     1867.59     1901.63     43.79 o 
  -9   2  11     3069.52     3226.76     55.68 o 
  -8   2  11     1007.08     1044.04     27.23 o 
  -7   2  11       40.67       50.74      5.17 o 
  -6   2  11     2003.99     1989.64     29.38 o 
  -5   2  11     3939.09     3926.53     50.49 o 
  -4   2  11     2224.07     2125.60     41.57 o 
  -3   2  11       62.99       62.98      4.69 o 
  -2   2  11     1919.06     1897.10     27.93 o 
  -1   2  11     4783.07     4649.69     59.37 o 
   0   2  11     2112.91     2107.97     34.85 o 
   1   2  11      158.56      159.35      7.37 o 
   2   2  11     1037.82     1057.88     21.29 o 
   3   2  11     2187.65     2236.56     37.32 o 
   4   2  11     1821.34     1830.27     31.31 o 
   5   2  11      268.38      262.34     12.49 o 
   6   2  11      261.24      275.05     12.26 o 
   7   2  11     1257.47     1292.46     28.94 o 
   8   2  11      707.70      741.11     31.23 o 
 -10   3  11        0.60        7.61      9.78 o 
  -9   3  11        6.92       12.43      6.34 o 
  -8   3  11        3.39        6.99      4.66 o 
  -7   3  11      111.67      105.00      8.78 o 
  -6   3  11        0.02        3.91      3.12 o 
  -5   3  11        1.42        3.43      2.65 o 
  -4   3  11      154.68      156.53      7.93 o 
  -3   3  11        0.16        2.99      5.56 o 
  -2   3  11        2.74        9.75      5.01 o 
  -1   3  11        2.63        0.69      2.53 o 
   0   3  11        1.12        5.11      2.63 o 
   1   3  11       63.58       63.41      6.37 o 
   2   3  11        4.75        6.03      3.43 o 
   3   3  11       13.72       15.62      5.80 o 
   4   3  11       75.95       60.28      6.88 o 
   5   3  11        1.20        7.85      4.56 o 
   6   3  11        0.70        1.52      4.44 o 
  -7   4  11       40.59       41.22      7.75 o 
  -6   4  11     1490.65     1555.77     43.05 o 
  -5   4  11     2574.60     2592.15     56.79 o 
  -4   4  11     1594.10     1587.82     30.88 o 
  -3   4  11       23.25       23.41      5.16 o 
  -2   4  11     1159.72     1126.81     56.60 o 
  -1   4  11     1823.33     1781.81     44.80 o 
   0   4  11     2101.38     2083.02     39.00 o 
   1   4  11       33.81       36.83      6.58 o 
   2   4  11      547.89      580.04     22.69 o 
   3   4  11     1705.52     1720.75     54.82 o 
   4   4  11     1246.96     1218.30     36.10 o 
   5   4  11       84.99       71.69     19.20 o 
  -5   5  11       11.88        4.61      9.19 o 
  -3   5  11     1121.84     1174.40     42.49 o 
  -2   5  11      795.65      795.85     33.13 o 
  -1   5  11       13.30        2.84      5.76 o 
   0   5  11      243.91      210.95     23.50 o 
   1   5  11     1257.14     1292.06     77.38 o 
 -11   0  12      153.92      148.89     18.19 o 
 -10   0  12      684.32      696.89     24.48 o 
  -9   0  12     3698.44     3687.23     71.66 o 
  -8   0  12     4142.96     4214.45     82.41 o 
  -7   0  12      549.36      576.81     21.19 o 
  -6   0  12      100.15      124.95     10.77 o 
  -5   0  12     6733.20     6651.62    131.45 o 
  -4   0  12     5928.41     5848.35    150.74 o 
  -3   0  12     1376.14     1346.49     31.12 o 
  -2   0  12      186.89      198.57     19.50 o 
  -1   0  12     3923.57     3929.49     82.00 o 
   0   0  12     5679.42     5626.19    112.35 o 
   1   0  12     1542.69     1521.51     38.26 o 
   2   0  12       45.96       41.13      6.36 o 
   3   0  12     2419.11     2427.08     90.99 o 
   4   0  12     3674.55     3757.81    133.12 o 
   5   0  12     1109.98     1150.93     33.51 o 
   6   0  12       30.84       32.20      7.36 o 
   7   0  12      684.09      700.90     26.79 o 
 -11   1  12      617.29      637.75     29.79 o 
 -10   1  12      558.02      580.53     16.52 o 
  -9   1  12      111.55      142.19      9.44 o 
  -8   1  12      162.22      173.32      9.45 o 
  -7   1  12      600.32      612.32     14.72 o 
  -6   1  12     1578.80     1587.42     26.70 o 
  -5   1  12      353.74      360.42     10.23 o 
  -4   1  12      132.16      137.51      5.99 o 
  -3   1  12     1149.69     1123.42     19.91 o 
  -2   1  12     1097.90     1091.11     19.39 o 
  -1   1  12      517.92      515.03     11.53 o 
   0   1  12       64.58       70.68      5.15 o 
   1   1  12      260.52      266.90     15.15 o 
   2   1  12     1399.44     1381.29     24.02 o 
   3   1  12      386.48      380.32     10.80 o 
   4   1  12        1.01        0.85      2.84 o 
   5   1  12      327.74      318.64     10.80 o 
   6   1  12      404.30      412.53     15.50 o 
   7   1  12      268.38      289.80     14.18 o 
   8   1  12        0.36       -2.68     11.09 o 
 -10   2  12       92.33      105.90     11.87 o 
  -9   2  12     1269.96     1331.82     33.59 o 
  -8   2  12      934.23      963.40     22.58 o 
  -7   2  12      147.14      156.73      8.13 o 
  -6   2  12      251.99      251.81     13.06 o 
  -5   2  12      909.12      866.57     19.34 o 
  -4   2  12     1570.17     1517.93     26.34 o 
  -3   2  12      247.51      257.30      8.67 o 
  -2   2  12        7.37       10.30      3.06 o 
  -1   2  12     1107.73     1086.06     23.24 o 
   0   2  12     1530.20     1531.80     23.91 o 
   1   2  12      357.97      358.60     13.01 o 
   2   2  12       19.82       20.23      3.99 o 
   3   2  12      372.87      376.34     12.10 o 
   4   2  12      884.35      891.41     22.79 o 
   5   2  12      257.02      275.09     10.79 o 
   6   2  12        7.26        4.71      4.55 o 
   7   2  12      121.07      134.67     22.99 o 
  -8   3  12      428.02      425.70     23.56 o 
  -7   3  12     2995.98     3090.20     67.10 o 
  -6   3  12     3197.80     3193.04     51.53 o 
  -5   3  12      747.32      742.57     17.94 o 
  -4   3  12      246.04      254.31      9.46 o 
  -3   3  12     2579.48     2554.50     41.20 o 
  -2   3  12     4058.76     3993.98     58.15 o 
  -1   3  12     1126.80     1148.39     24.25 o 
   0   3  12       27.97       32.95      4.62 o 
   1   3  12     1942.21     1908.93     42.72 o 
   2   3  12     2803.57     2868.86     51.73 o 
   3   3  12     1083.83     1125.50     37.39 o 
   4   3  12        0.25        7.91      5.68 o 
   5   3  12      613.45      646.38     23.35 o 
   6   3  12     1574.88     1701.65     67.54 o 
  -7   4  12      113.24      112.01     18.67 o 
  -6   4  12       16.19       18.26      5.31 o 
  -5   4  12      402.32      398.62     15.09 o 
  -4   4  12      431.09      441.95     18.74 o 
  -3   4  12      151.13      144.97      8.71 o 
  -2   4  12        1.40       -0.22      3.67 o 
  -1   4  12      308.45      332.14     12.95 o 
   0   4  12      341.64      336.70     12.88 o 
   1   4  12      214.61      203.06     14.64 o 
   2   4  12        2.22       -2.28      5.64 o 
   3   4  12      198.25      204.34     31.36 o 
  -2   5  12      722.95      740.30     57.88 o 
  -1   5  12       92.32       91.11     15.81 o 
 -10   1  13     2043.59     2125.66     43.18 o 
  -9   1  13     1851.17     1926.20     36.47 o 
  -8   1  13       58.22       66.60      6.75 o 
  -7   1  13     1683.60     1760.31     36.22 o 
  -6   1  13     2910.50     2979.32     53.96 o 
  -5   1  13     2767.04     2793.68     48.64 o 
  -4   1  13      256.21      252.69     10.33 o 
  -3   1  13     1100.17     1102.98     30.22 o 
  -2   1  13     2871.69     2809.41     48.39 o 
  -1   1  13     3126.89     3142.46     53.39 o 
   0   1  13      591.92      598.54     20.20 o 
   1   1  13      574.54      586.17     17.10 o 
   2   1  13     1956.63     1987.44     46.35 o 
   3   1  13     1903.04     1893.60     31.06 o 
   4   1  13      567.24      590.39     16.27 o 
   5   1  13      130.96      139.83      9.02 o 
   6   1  13      750.14      764.32     22.33 o 
  -9   2  13      776.34      816.53     28.77 o 
  -8   2  13     3013.86     3126.16     62.87 o 
  -7   2  13     1387.25     1441.42     32.36 o 
  -6   2  13      168.92      172.79     10.19 o 
  -5   2  13     1069.08     1064.24     39.76 o 
  -4   2  13     2549.00     2488.44     39.08 o 
  -3   2  13     2093.45     2112.23     34.27 o 
  -2   2  13      411.05      418.94     11.42 o 
  -1   2  13      327.25      325.36     12.18 o 
   0   2  13     2829.56     2790.25     44.28 o 
   1   2  13     1629.21     1647.51     30.08 o 
   2   2  13      566.58      579.72     16.13 o 
   3   2  13      225.04      234.03     12.51 o 
   4   2  13     1067.92     1108.65     28.03 o 
   5   2  13      984.33     1072.85     26.93 o 
   6   2  13      385.90      386.70     38.21 o 
  -8   3  13        2.37        4.35      6.07 o 
  -7   3  13        0.67        0.34      5.19 o 
  -6   3  13       31.34       21.37      5.86 o 
  -5   3  13        0.66        0.77      3.27 o 
  -4   3  13       23.87       19.96      4.10 o 
  -3   3  13       62.95       63.24      5.90 o 
  -2   3  13       55.28       64.74      6.27 o 
  -1   3  13       10.90       11.63      3.61 o 
   0   3  13        5.95        6.77      3.80 o 
   1   3  13        5.55        5.12      4.22 o 
   2   3  13       11.23       18.38      6.25 o 
   3   3  13        1.55        0.38      5.04 o 
   4   3  13       16.28        6.96     12.95 o 
   5   3  13        3.78        2.16     15.03 o 
  -6   4  13       49.41       78.08     15.03 o 
  -5   4  13      534.06      555.24     22.74 o 
  -4   4  13     2031.02     1992.82     43.49 o 
  -3   4  13     1449.84     1444.49     28.49 o 
  -2   4  13      218.47      214.52     10.44 o 
  -1   4  13      642.03      678.21     19.31 o 
   0   4  13      967.96      993.36     29.95 o 
   1   4  13     1431.03     1447.37     56.45 o 
 -10   0  14      586.28      616.68     42.52 o 
  -9   0  14      133.08      123.09     11.80 o 
  -8   0  14     2286.82     2265.63     61.02 o 
  -7   0  14     3832.21     3807.46    110.72 o 
  -6   0  14     1329.71     1384.80     53.64 o 
  -5   0  14        0.45        3.37      5.66 o 
  -4   0  14     1953.25     1964.30     64.83 o 
  -3   0  14     5334.03     5198.08    140.06 o 
  -2   0  14     1860.15     1922.46     73.99 o 
  -1   0  14       30.37       36.11     10.23 o 
   0   0  14     1515.31     1498.01     53.37 o 
   1   0  14     2880.75     2901.64     66.59 o 
   2   0  14     1848.69     1824.98     47.45 o 
   3   0  14       96.35       95.41     11.88 o 
   4   0  14      327.16      331.98     14.85 o 
   5   0  14     1888.79     2033.04     52.53 o 
   6   0  14      974.67      964.58     54.87 o 
  -9   1  14      558.92      584.22     21.85 o 
  -8   1  14      362.64      354.63     17.98 o 
  -7   1  14       98.66      101.73      7.82 o 
  -6   1  14      184.77      185.95      9.48 o 
  -5   1  14     1122.49     1128.74     31.88 o 
  -4   1  14      545.17      535.09     19.99 o 
  -3   1  14        1.91        3.99      3.92 o 
  -2   1  14      515.75      498.25     25.90 o 
  -1   1  14      737.26      738.15     19.26 o 
   0   1  14      607.62      607.63     19.35 o 
   1   1  14        4.79       11.74      3.90 o 
   2   1  14       59.55       51.99      5.87 o 
   3   1  14      517.94      498.76     17.90 o 
   4   1  14      407.85      434.97     14.41 o 
   5   1  14       24.53       28.66      6.16 o 
  -8   2  14      461.46      477.85     21.04 o 
  -7   2  14     1202.95     1212.07     29.29 o 
  -6   2  14      359.87      382.28     14.74 o 
  -5   2  14       48.10       49.46      8.85 o 
  -4   2  14      468.59      473.96     15.04 o 
  -3   2  14      976.40      986.08     29.56 o 
  -2   2  14      548.57      568.48     17.22 o 
  -1   2  14        1.87        5.03      4.19 o 
   0   2  14      167.19      178.14     10.19 o 
   1   2  14     1017.14     1015.03     22.49 o 
   2   2  14      454.21      469.16     16.79 o 
   3   2  14        4.31       10.10      4.76 o 
   4   2  14      124.09      120.53     10.04 o 
   5   2  14      320.02      383.65     36.68 o 
  -7   3  14       37.49       37.54     11.61 o 
  -6   3  14     1535.81     1440.58     42.91 o 
  -5   3  14     2740.16     2760.13     51.11 o 
  -4   3  14     1399.06     1363.93     35.00 o 
  -3   3  14       10.60       11.38      4.02 o 
  -2   3  14      911.27      939.12     24.36 o 
  -1   3  14     2576.25     2559.73     60.61 o 
   0   3  14     1413.94     1408.93     41.26 o 
   1   3  14       36.39       34.33      6.59 o 
   2   3  14      526.34      500.56     21.76 o 
  -4   4  14      219.38      221.27     20.31 o 
  -3   4  14      333.38      312.87     19.12 o 
  -2   4  14      152.96      126.67     25.22 o 
  -1   4  14       29.56       15.51     21.09 o 
  -8   1  15     1771.41     1767.75    103.53 o 
  -7   1  15      419.85      434.03     23.57 o 
  -6   1  15      351.82      355.62     17.99 o 
  -5   1  15     2291.13     2344.54     54.57 o 
  -4   1  15     2058.74     2127.14     50.55 o 
  -3   1  15      684.15      687.03     25.32 o 
  -2   1  15      157.52      149.14     12.33 o 
  -1   1  15     1464.58     1547.40     40.04 o 
   0   1  15     1956.28     2044.89     44.97 o 
   1   1  15      707.36      678.45     21.30 o 
   2   1  15        4.07        3.44      4.07 o 
   3   1  15      927.50      956.57     25.31 o 
   4   1  15     1057.04     1121.01     36.33 o 
  -7   2  15     2130.98     2188.68    119.34 o 
  -6   2  15     1502.97     1488.41     65.65 o 
  -5   2  15      484.54      495.46     24.68 o 
  -4   2  15      169.10      177.91     13.79 o 
  -3   2  15     1693.80     1744.93     44.39 o 
  -2   2  15     1464.08     1461.61     39.49 o 
  -1   2  15      566.25      572.70     26.76 o 
   0   2  15        1.02        1.41      3.80 o 
   1   2  15     1144.91     1109.59     26.77 o 
   2   2  15     1172.24     1160.71     35.33 o 
   3   2  15      504.21      567.83     32.33 o 
  -5   3  15       15.35        5.28     15.40 o 
  -4   3  15        1.52       -5.62     13.50 o 
  -3   3  15        1.88        1.12     11.72 o 
  -2   3  15        6.11        1.82      5.17 o 
  -1   3  15      151.09      134.93     11.87 o 
   0   3  15        8.27        4.12      5.86 o 
   1   3  15        2.81       -1.45     11.57 o 
  -6   0  16     2334.92     2454.48    132.14 o 
  -5   0  16     1954.68     1985.45    111.86 o 
  -4   0  16       91.12       95.56     17.67 o 
  -3   0  16      465.67      536.13     30.86 o 
  -2   0  16     2709.73     2780.85     88.65 o 
  -1   0  16     1862.88     1880.24     66.73 o 
   0   0  16      370.65      427.90     27.74 o 
   1   0  16      495.45      539.46     31.47 o 
   2   0  16     1181.29     1139.39     64.80 o 
  -6   1  16        1.21       -0.04     15.18 o 
  -5   1  16      139.75      141.41     21.39 o 
  -4   1  16      405.12      453.16     24.57 o 
  -3   1  16      640.08      649.72     24.51 o 
  -2   1  16       40.73       31.59      7.32 o 
  -1   1  16       86.15       86.61     10.76 o 
   0   1  16      447.65      464.52     20.62 o 
   1   1  16      428.12      457.88     23.34 o 
   2   1  16       38.72       42.52     13.32 o 
  -5   2  16      554.05      555.97     53.12 o 
  -4   2  16       12.80        8.26     16.07 o 
  -3   2  16      289.23      336.00     42.30 o 
  -1   2  16      624.10      529.59     44.90 o 
   0   2  16       12.87       14.92     16.22 o 
                                                 
